# Supplementary material for: Co-Design and Evaluation Protocol for the RECOVER Model of Care After Childhood Cancer Treatment
Source: Healthcare (Basel). 2025 Feb 20;13(5):454. doi: 10.3390/healthcare13050454 (PMC11899481; doi:10.3390/healthcare13050454)
Supplement: Supplementary file 1 [file healthcare-13-00454-s001.zip]

Archive with 1 entries (1 files):
- healthcare-3451407-supplementary.pdf
